# Supplementary material for: Minimal Peptoid Dynamics Inform Self-Assembly Propensity
Source: J Phys Chem B. 2023 Dec 1;127(49):10601–14. doi: 10.1021/acs.jpcb.3c03725 (PMC10726364; doi:10.1021/acs.jpcb.3c03725)
Supplement: Supplementary file 3 — jp3c03725_si_002.txt [file jp3c03725_si_002.txt]

! Produced by Hamish William Alan Swanson (HWAS)
! The University of Strathclyde (2020-2021)
!
MASS    01 HGA1   1.00800   ! hydrogen on a tertiary carbon 
MASS    02 HGA2   1.00800   ! Hydrogen bonded to CH2 
MASS    03 HGA3   1.00800   ! Hydrogen bonded to CH3
MASS    04 HGR61  1.00800   ! Hydrogen bonded to aromatic carbo
MASS    05 HGR52  1.00800   ! Aldehyde H, formamide H (RCOH); nonpolar H, neutral 5-mem planar ring C adjacent to heteroatom or +
MASS    06 HGP1   1.00800   ! polar ADDED y000 
MASS    07 HGP2   1.00800   ! polar H, +ve charge ### added ###
MASS    08 HGP3   1.00800   ! polar H, thiol
MASS    09 HGP5   1.00800   ! polar H on quarternary ammonium salt (choline)
MASS    10 CG311  12.01100  ! 
MASS    11 CG321  12.01100  ! CH2 Carbon
MASS    12 CG324  12.01100  ! aliphatic C for CH2, adjacent to positive N (piperidine) (+)
MASS    13 CG331  12.01100  ! CH3 Carbon
MASS    14 CG334  12.01100  ! aliphatic C for methyl group (-CH3), adjacent to positive N (PROT NTER) (+)
MASS    15 CG2O1  12.01100  ! C=O Carbon
MASS    16 CG2O3   12.01100  ! carbonyl C: [negative] carboxylates
MASS    17 CG2O5  12.01100  !
MASS    18 CG2RC0 12.01100  ! 6/5-mem ring bridging C, guanine C4,C5, trp
MASS    19 CG2R61 12.01100  ! Aromatic Carbon
MASS    20 CG2R51 12.01100  ! 5-mem ring, his CG, CD2(0), trp
MASS    21 OG2D1  15.99900  ! C=O Oxygen
MASS    22 OG301  15.99900  ! methylene
MASS    23 OG311  15.99940  ! hydroxyl oxygen ADDED y000
MASS    24 OG2D3  15.99900  !
MASS    25 OG2D2   15.99940  ! carbonyl O: negative groups: carboxylates, carbonate
MASS    26 NTOID  14.00700  ! Peptoid Nitrogen
MASS    27 NG301  14.00700  !
MASS    28 NG2S0  14.00700  ! N,N-disubstituted amide, proline N (CO=NRR') 26.10.20 (11:04)
MASS    29 NG2S2  14.00700  ! terminal amide nitrogen (CO=NH2)
MASS    30 NG3P0  14.00700  ! quarternary N+, choline
MASS    31 NG3P2  14.00700  ! secondary NH2+ (proline) #NTER
MASS    32 NG3P3  14.00700  ! primary NH3+, phosphatidylethanolamine ### added ###
MASS    33 NG2R51 14.00700  ! single bound neutral 5-mem planar (all atom types sp2) ring, his, trp pyrrole (fused)
MASS    34 SG311  32.06000  ! sulphur, SH, -S-
MASS    35 BRGR1  79.90400  ! BROB, bromobenzene
MASS    36 HGTIP3  1.00800  ! polar H, TIPS3P WATER HYDROGEN
MASS    37 OGTIP3 15.99940  ! TIPS3P WATER OXYGEN
MASS    38 SOD  22.989770 NA ! Sodium Ion
MASS    39 MG   24.305000 MG ! Magnesium Ion
MASS    40 POT  39.102000 K  ! Potassium Ion! check masses
MASS    41 CES 132.900000 CS ! Cesium Ion
MASS    42 CAL  40.080000 CA ! Calcium Ion
MASS    43 CLA  35.450000 CL ! Chloride Ion
MASS    44 NG2P1   14.00700  ! N for protonated imine/Schiff's base (C=N(+)H-R, acyclic amidinium, guanidinium)
MASS    45 CG2N1   12.01100  ! conjugated C in guanidine/guanidinium
MASS    46 CG2N2   12.01100  ! conjugated C in amidinium cation
MASS    47 HGR62    1.00800  ! nonpolar H, neutral 6-mem planar ring C adjacent to heteroatom
MASS    48 CG1N1  12.01100  ! C for cyano group
MASS    49 NG1T1  14.00700  ! N for cyano group

DECL -CA
DECL -C
DECL -O
DECL +N
DECL +HN
DECL +CA
DEFA FIRS NONE LAST NONE
AUTO ANGLES DIHE

RESI NA           0.0   ! A000
GROUP                   !       
ATOM N    NTOID  -0.35  !      |   HB1  
ATOM CA   CG321  -0.47  !      |   | 
ATOM HA1  HGA2    0.3   !      N--CB--HB
ATOM HA2  HGA2    0.3   !      |   |    
GROUP                   !      |   HB3 
ATOM CB   CG331  -0.251 !      |        
ATOM HB1  HGA3    0.157 !  HA1-CA-HA2   
ATOM HB2  HGA3    0.157 !      |        
ATOM HB3  HGA3    0.157 !    O=C  
GROUP                   !      |   
ATOM C    CG2O1   0.58  !      |   
ATOM O    OG2D1  -0.58       
BOND CB N   N  CA  CA C   
BOND CA HA1 CA HA2 CB HB1   
BOND CB HB2 CB HB3 C  +N  
DOUBLE O  C 
IMPR C CA +N O

RESI NAR          0.0   ! AR00, Nar --> (R)-stereoisomer
GROUP                   !
ATOM N    NTOID  -0.43  !     
ATOM CA   CG311  -0.2   !            
ATOM HA   HGA1    0.25  !       
GROUP                   !                HB1
ATOM CB1  CG331  -0.24  !             |   |
ATOM HB1  HGA3    0.13  !             N--CB1--HB2
ATOM HB2  HGA3    0.13  !             |   |
ATOM HB3  HGA3    0.13  !             |  HB3
GROUP                   !       HB4   |     
ATOM CB2  CG331  -0.25  !        |    | 
ATOM HB4  HGA3    0.16  !  HB5--CB2--CA-HA
ATOM HB5  HGA3    0.16  !        |    | 
ATOM HB6  HGA3    0.16  !       HB6   | 
GROUP                   !           O=C   
ATOM C    CG2O1   0.58  !             | 
ATOM O    OG2D1  -0.58               
BOND N  CB1 CB1 HB1 CB1 HB2 CB1 HB3 N   CA  CA C
BOND CA HA  CA  CB2 CB2 HB4 CB2 HB5 CB2 HB6 C +N 
DOUBLE O  C 
IMPR C CA +N O

RESI NAS          0.0   ! AS00, Nas --> (S)-stereoisomer 
GROUP                   !
ATOM N    NTOID  -0.43  !            
ATOM CA   CG311  -0.2   !          
ATOM HA   HGA1    0.25  !                 HB1      
GROUP                   !             |    |
ATOM CB1  CG331  -0.24  !             N--CB1--HB2   
ATOM HB1  HGA3    0.13  !             |    |
ATOM HB2  HGA3    0.13  !             |   HB3             
ATOM HB3  HGA3    0.13  !             |   
GROUP                   !             |   HB4  
ATOM CB2  CG331  -0.25  !             |    |       
ATOM HB4  HGA3    0.16  !          HA-CA--CB2--HB5  
ATOM HB5  HGA3    0.16  !             |    |                
ATOM HB6  HGA3    0.16  !             |   HB6
GROUP                   !           O=C
ATOM C    CG2O1   0.58  !             |
ATOM O    OG2D1  -0.58               
BOND N  CB1 CB1 HB1 CB1 HB2 CB1 HB3 N   CA  CA C
BOND CA HA  CA  CB2 CB2 HB4 CB2 HB5 CB2 HB6 C +N 
DOUBLE O  C 
IMPR C CA +N O

RESI ND          -1.0   ! D000, Nd
GROUP                   !
ATOM N    NTOID  -0.45  !                 
ATOM CA   CG321  -0.5   !      
ATOM HA1  HGA2    0.3   !      |   HB1   OD1
ATOM HA2  HGA2    0.3   !      |   |    // 
GROUP                   !      N--CB---CG
ATOM CB   CG321  -0.17  !      |   |    \
ATOM HB1  HGA2    0.19  !      |   HB2   OD2(-)
ATOM HB2  HGA2    0.19  !      |          
GROUP                   !  HA1-CA-HA2           
ATOM CG   CG2O3   0.66  !      |
ATOM OD1  OG2D2  -0.76  !      |
ATOM OD2  OG2D2  -0.76  !      |
GROUP                   !    O=C   
ATOM C    CG2O1   0.58  !      |    
ATOM O    OG2D1  -0.58  !      |
BOND CB  N    N   CA   CA   C   CG   OD2 CB  HB2    
BOND CA  HA1  CA  HA2  CB   HB1 CB   CG  C   +N
DOUBLE C  O   CG OD1
IMPR C CA +N O

RESI NE          -1.0   ! E000, Ne
GROUP                   !
ATOM N    NTOID  -0.45  !             
ATOM CA   CG321  -0.5   !           
ATOM HA1  HGA2    0.3   !      |    HB1 HG1   OE1
ATOM HA2  HGA2    0.3   !      |    |   |    //
GROUP                   !      N---CB--CG---CD
ATOM CB   CG321  -0.15  !      |    |   |    \
ATOM HB1  HGA2    0.25  !      |    HB2 HG2   OE2(-)
ATOM HB2  HGA2    0.25  !      |          
GROUP                   !  HA1-CA-HA2         
ATOM CG   CG321  -0.45  !      |
ATOM HG1  HGA2    0.14  !      |
ATOM HG2  HGA2    0.14  !    O=C
GROUP                   !      |   
ATOM CD   CG2O3   0.73  !      |    
ATOM OE1  OG2D2  -0.78 
ATOM OE2  OG2D2  -0.78 
GROUP                   
ATOM C    CG2O1   0.58  
ATOM O    OG2D1  -0.58      
BOND CB  N   N    CA   CA   C   CB CG   CG  HG2  CB  HB2 CG CD 
BOND CA  HA1 CA   HA2  CB HB1   C  +N   CG  HG1  CD OE2 
DOUBLE C  O  CD  OE1
IMPR C CA +N O

RESI F000         0.0   ! F000, Nf  
GROUP   				!                     
ATOM N    NTOID  -0.4   !               HD1  HE1
ATOM CA   CG321  -0.5   !                |    |
ATOM HA1  HGA2    0.3 	!     |   HB1    CD1--CE1
ATOM HA2  HGA2    0.3   !     |   |     //     \\
GROUP                   !     N---CB---CG       CZ-HZ 
ATOM CB   CG321  -0.2   !     |   |     \       /
ATOM HB1  HGA2    0.25  !     |   HB2   CD2==CE2 
ATOM HB2  HGA2    0.25  ! HA1-CA-HA2     |    |
GROUP                   !     |         HD2  HE2    
ATOM CG   CG2R61  0.000 !     |
ATOM CD1  CG2R61 -0.115 !   O=C  
ATOM CD2  CG2R61 -0.115 !     |         
ATOM CE1  CG2R61 -0.115 !     |    							
ATOM CE2  CG2R61 -0.115     
ATOM CZ   CG2R61 -0.115     
ATOM HD1  HGR61   0.115  
ATOM HD2  HGR61   0.115      
ATOM HE1  HGR61   0.115                                         
ATOM HE2  HGR61   0.115                
ATOM HZ   HGR61   0.115                            
GROUP                                                
ATOM C    CG2O1   0.58  
ATOM O    OG2D1  -0.58              
BOND N   CA  CA  C   CB  HB1 C   +N
BOND CA  HA1 CA  HA2 CZ  HZ  N   CB
BOND CD1 HD1 CD2 HD2 CE1 HE1 
BOND CE2 HE2 CD1 CE1 CD2 CG
BOND CZ  CE2 CB  HB2 CB  CG
DOUBLE O  C  CD1 CG  CZ  CE1 CE2 CD2 
IMPR C CA +N O

RESI NFE          0.0   ! FE00, Nfe
GROUP                  	! 
ATOM N    NTOID  -0.45  !                    HD1  HE1
ATOM CA   CG321  -0.5   !                     |    |
ATOM HA1  HGA2    0.3 	!     |   HB1 HG1    CD1--CE1
ATOM HA2  HGA2    0.3   !     |   |   |     //     \\
GROUP                   !     N---CB--CG1--CG       CZ-HZ 
ATOM CB   CG321  -0.15  !     |   |   |     \       /
ATOM HB1  HGA2    0.25  !     |   HB2 HG2    CD2==CE2 
ATOM HB2  HGA2    0.25  ! HA1-CA-HA2          |    |
GROUP                   !     |              HD2  HE2    
ATOM CG1  CG321  -0.180 !     |
ATOM HG1  HGA2    0.090 !   O=C  
ATOM HG2  HGA2    0.090 !     |   
GROUP                   !     |    
ATOM CG   CG2R61  0.000      
ATOM CD1  CG2R61 -0.115      
ATOM CD2  CG2R61 -0.115         
ATOM CE1  CG2R61 -0.115      								
ATOM CE2  CG2R61 -0.115  
ATOM CZ   CG2R61 -0.115      
ATOM HD1  HGR61   0.115     
ATOM HD2  HGR61   0.115 
ATOM HE1  HGR61   0.115                                           
ATOM HE2  HGR61   0.115                
ATOM HZ   HGR61   0.115                              
GROUP                                                
ATOM C    CG2O1   0.58  
ATOM O    OG2D1  -0.58          
BOND N   CA   CA  C    CB  HB1  CG1 HG2  C   +N   CD2 CG
BOND CA  HA1  CA  HA2  CZ  HZ   N   CB   CB  HB2  CD1 CE1
BOND CD1 HD1  CD2 HD2  CE1 HE1  CG1 CG   CZ  CE2  CE2 HE2
DOUBLE O  C   CD1 CG   CZ  CE1  CE2 CD2  CG1 HG1  CB  CG1
IMPR C CA +N O

RESI FE3B         0.0   ! FEC3, Nfe3B (omit N- for simplicity)
GROUP                   !
ATOM N    NTOID  -0.45  !                   HD1  HE1
ATOM CA   CG321  -0.35  !                    |    |
ATOM HA1  HGA2    0.3 	!     |   HB1 HG1    CD1--CE1
ATOM HA2  HGA2    0.3   !     |   |   |     //     \\
GROUP                   !     N---CB--CG1--CG       CZ-BR 
ATOM CB   CG321  -0.22  !     |   |   |     \       /
ATOM HB1  HGA2    0.21  !     |   HB2 HG2    CD2==CE2 
ATOM HB2  HGA2    0.21  ! HA1-CA-HA2          |    |
GROUP                   !     |              HD2  HE2    
ATOM CG1  CG321  -0.130 !     |
ATOM HG1  HGA2    0.090 !   O=C  
ATOM HG2  HGA2    0.090 !     |   
GROUP                   !     |   
ATOM CG   CG2R61 -0.008      
ATOM CD1  CG2R61 -0.110      
ATOM CD2  CG2R61 -0.110           
ATOM CE1  CG2R61 -0.050      								
ATOM CE2  CG2R61 -0.050  
ATOM CZ   CG2R61 -0.056      
ATOM HD1  HGR61   0.115     
ATOM HD2  HGR61   0.115 
ATOM HE1  HGR62   0.155                                           
ATOM HE2  HGR62   0.155                
ATOM BR3  BRGR1  -0.206                         
GROUP                                           
ATOM C    CG2O1   0.58        
ATOM O    OG2D1  -0.58   
BOND N   CA   CA  C    CB  HB1  CG1 HG1  CG1 HG2              
BOND CA  HA1  CA  HA2  CZ  BR3  CG1 CB   CB  HB2            
BOND CD1 HD1  CD2 HD2  CE1 HE1  CG1 CG   N   CB   
BOND CE2 HE2  CD1 CE1  CD2 CG   CZ  CE2  C   +N   
DOUBLE O  C   CD1 CG   CZ CE1   CE2 CD2
IMPR C CA +N O

RESI FERN         0.0   ! FERN, Nfer[naph] (R)-stereoisomer - ref NAFT CGenFF 
GROUP       			!                     
ATOM N    NTOID  -0.15  !
ATOM CA   CG321  -0.25  !       
ATOM HA1  HGA2    0.175 !               HG2         H3  H2
ATOM HA2  HGA2    0.175 !                |          |   |
GROUP                   !       |    HG1-CG-HG3    C3--C2
ATOM CB   CG311   0.05  !       |        |        //     \
ATOM HB   HGA1    0.0   !       N--------CB------C4      C1--H1
GROUP                   !       |        |        \     /
ATOM CG   CG331  -0.270 !       |        HB        C5--C10
ATOM HG1  HGA3    0.090 !       |                 /      \
ATOM HG2  HGA3    0.090 !       |            H6--C6      C9--H9
ATOM HG3  HGA3    0.090 !       |                 \\    //
GROUP                   !   HA1-CA-HA1             C7--C8         
ATOM C    CG2O1   0.58  !       |                  |   | 
ATOM O    OG2D1  -0.58  !       |                  H7  H8 
GROUP                   !       |
ATOM C1   CG2R61 -0.115 !     0=C
ATOM H1   HGR61   0.115 !       |   HT7
ATOM C2   CG2R61 -0.115 !       |    |
ATOM H2   HGR61   0.115 !       |    | 
ATOM C3   CG2R61 -0.115 !       NY--CT5-HT8
ATOM H3   HGR61   0.115 !       |    |
ATOM C4   CG2R61  0.000 !       |   HT9       
ATOM C5   CG2R61  0.000 !  HT4-CT3-HT5   
ATOM C6   CG2R61 -0.115 !       |  
ATOM H6   HGR61   0.115 !      HT6 
ATOM C7   CG2R61 -0.115 !      
ATOM H7   HGR61   0.115 !           
ATOM C8   CG2R61 -0.115 !       
ATOM H8   HGR61   0.115 !       
ATOM C9   CG2R61 -0.115 !
ATOM H9   HGR61   0.115 !
ATOM C10  CG2R61  0.000 
BOND  N   CA   CA  C    CG  CB   C    +N 
BOND  CA  HA1  CA  HA2  N   CB   CB   HB  
BOND  C1  C2   C2  C3   C3  C4   C4   C5 
BOND  C5  C6   C6  C7   C7  C8   C8   C9
BOND  C9  C10  C5  C10  C1  C10  C9   H9   
BOND  C1  H1   C2  H2   C3  H3   C4   CB
BOND  C6  H6   C7  H7   C8  H8    
BOND  CG  HG1  CG  HG2  CG  HG3 
DOUBLE  O  C
IMPR C CA +N O

RESI FESN         0.0   ! FESN, Nfes[naph] (S)-stereoisomer - ref NAFT CGenFF
GROUP                   !
ATOM N    NTOID  -0.15  ! 
ATOM CA   CG321  -0.25  !        
ATOM HA1  HGA2    0.175 !                          H3  H2
ATOM HA2  HGA2    0.175 !                          |   |
GROUP                   !       |       HB        C3--C2
ATOM CB   CG311   0.05  !       |       |        //     \
ATOM HB   HGA1    0.0   !       N-------CB------C4      C1--H1
GROUP                   !       |       |        \     /
ATOM CG   CG331  -0.270 !       |   HG1-CG-HG3    C5--C10
ATOM HG1  HGA3    0.090 !       |       |        /      \
ATOM HG2  HGA3    0.090 !       |      HG2  H6--C6      C9--H9
ATOM HG3  HGA3    0.090 !       |                \\    //
GROUP                   !   HA1-CA-HA1            C7--C8         
ATOM C    CG2O1   0.58  !       |                  |   | 
ATOM O    OG2D1  -0.58  !       |                 H7   H8 
GROUP                   !       |
ATOM C1   CG2R61 -0.115 !     0=C
ATOM H1   HGR61   0.115 !       |   
ATOM C2   CG2R61 -0.115 !       |    
ATOM H2   HGR61   0.115        
ATOM C3   CG2R61 -0.115        
ATOM H3   HGR61   0.115        
ATOM C4   CG2R61  0.000        
ATOM C5   CG2R61  0.000     
ATOM C6   CG2R61 -0.115          
ATOM H6   HGR61   0.115        
ATOM C7   CG2R61 -0.115        
ATOM H7   HGR61   0.115            
ATOM C8   CG2R61 -0.115        
ATOM H8   HGR61   0.115        
ATOM C9   CG2R61 -0.115 
ATOM H9   HGR61   0.115  
ATOM C10  CG2R61  0.000   
BOND N   CA   CA  C    CG  CB   C    +N
BOND CA  HA1  CA  HA2  N   CB   CB   HB  
BOND C1  C2   C2  C3   C3  C4   C4   C5 
BOND C5  C6   C6  C7   C7  C8   C8   C9
BOND C9  C10  C5  C10  C1  C10  C9   H9   
BOND C1  H1   C2  H2   C3  H3   C4   CB
BOND C6  H6   C7  H7   C8  H8    
BOND CG  HG1  CG  HG2  CG  HG3  
DOUBLE O  C
IMPR C CA +N O

RESI NFER         0.0   ! FES0, Nfer (R)-stereoisomer
GROUP                   !
ATOM N    NTOID  -0.3   !       HG1 HG2 HG3  HD1  HE1
ATOM CA   CG321  -0.35  !          \ | /      |    |
ATOM HA1  HGA2    0.2 	!     |     CG1      CD1--CE1
ATOM HA2  HGA2    0.2   !     |      |       //     \\
GROUP                   !     N------CB-----CG        CZ-HZ 
ATOM CB   CG311   0.25  !     |      |       \       /
ATOM HB   HGA1    0.0   !     |      HB      CD2==CE2           
GROUP                   ! HA1-CA-HA2          |    |               
ATOM CG   CG2R61  0.000 !     |              HD2  HE2 
ATOM CD1  CG2R61 -0.115 !   O=C  
ATOM CD2  CG2R61 -0.115 !     |        
ATOM CE1  CG2R61 -0.115 !     |    							
ATOM CE2  CG2R61 -0.115     
ATOM CZ   CG2R61 -0.115          
ATOM HD1  HGR61   0.115      
ATOM HD2  HGR61   0.115      
ATOM HE1  HGR61   0.115                                          
ATOM HE2  HGR61   0.115                
ATOM HZ   HGR61   0.115                           
GROUP                   
ATOM CG1  CG331  -0.270      
ATOM HG1  HGA3    0.090    
ATOM HG2  HGA3    0.090      
ATOM HG3  HGA3    0.090      
GROUP                                               
ATOM C    CG2O1   0.58  
ATOM O    OG2D1  -0.58  
BOND N   CA   CA  C    CB  HB   C   +N
BOND CA  HA1  CA  HA2  CZ  HZ   CB  CG1
BOND CD1 HD1  CD2 HD2  CE1 HE1  CG1 HG1
BOND CE2 HE2  CD1 CE1  CD2 CG   CG1 HG2
BOND CZ  CE2  N   CB   CB  CG   CG1 HG3
DOUBLE O  C  CD1 CG CZ CE1 CE2 CD2 
IMPR C CA +N O

RESI NFES         0.0   ! FES0, Nfes (S)-stereoisomer
GROUP                   !
ATOM N    NTOID  -0.3   !       HG1 HG2 HG3  HD1  HE1
ATOM CA   CG321  -0.35  !          \ | /      |    |
ATOM HA1  HGA2    0.2	!     |     CG1      CD1--CE1
ATOM HA2  HGA2    0.2   !     |      |       //     \\
GROUP                   !     N------CB-----CG        CZ-HZ 
ATOM CB   CG311   0.25  !     |      |       \       /
ATOM HB   HGA1    0.0   !     |      HB      CD2==CE2           
GROUP                   ! HA1-CA-HA2          |    |               
ATOM CG   CG2R61  0.000 !     |              HD2  HE2 
ATOM CD1  CG2R61 -0.115 !   O=C  
ATOM CD2  CG2R61 -0.115 !     |         
ATOM CE1  CG2R61 -0.115 !     |    							
ATOM CE2  CG2R61 -0.115      
ATOM CZ   CG2R61 -0.115        
ATOM HD1  HGR61   0.115      
ATOM HD2  HGR61   0.115      
ATOM HE1  HGR61   0.115                                          
ATOM HE2  HGR61   0.115                
ATOM HZ   HGR61   0.115                           
GROUP                   
ATOM CG1  CG331  -0.270      
ATOM HG1  HGA3    0.090    
ATOM HG2  HGA3    0.090      
ATOM HG3  HGA3    0.090      
GROUP                                                
ATOM C    CG2O1   0.58  
ATOM O    OG2D1  -0.58             
BOND N   CA  CA  C   CB  HB  C   +N
BOND CA  HA1 CA  HA2 CZ  HZ  CB  CG1
BOND CD1 HD1 CD2 HD2 CE1 HE1 CB  CG 
BOND CE2 HE2 CD1 CE1 CD2 CG  CZ  CE2 
BOND CG1 HG1 CG1 HG2 CG1 HG3 N   CB
DOUBLE O  C  CD1 CG  CZ  CE1  CE2 CD2
IMPR C CA +N O

RESI F0N0         0.0 	! F0N0, Nf0n, Nf[naph] 
GROUP                   !      
ATOM N    NTOID  -0.45  !
ATOM CA   CG321  -0.35  !       
ATOM HA1  HGA2    0.3   !                   H3  H2
ATOM HA2  HGA2    0.3   !                   |   |
GROUP                   !       |    HB2    C3--C2
ATOM CB   CG321  -0.22  !       |    |     //     \
ATOM HB1  HGA2    0.21  !       N---CB----C4      C1--H1
ATOM HB2  HGA2    0.21  !       |    |     \     //
GROUP                   !       |    HB2    C5--C10
ATOM C    CG2O1   0.58  !       |          /      \
ATOM O    OG2D1  -0.58  !       |     H6--C6      C9--H9
GROUP                   !       |          \\    //
ATOM C1   CG2R61 -0.115 !   HA1-CA-HA1      C7--C8
ATOM H1   HGR61   0.115 !       |           |   |
ATOM C2   CG2R61 -0.115 !       |           H7  H8
ATOM H2   HGR61   0.115 !       |
ATOM C3   CG2R61 -0.115 !     O=C   
ATOM H3   HGR61   0.115 !       |    
ATOM C4   CG2R61  0.000 !       |
ATOM C5   CG2R61  0.000         
ATOM C6   CG2R61 -0.115           
ATOM H6   HGR61   0.115       
ATOM C7   CG2R61 -0.115       
ATOM H7   HGR61   0.115            
ATOM C8   CG2R61 -0.115         
ATOM H8   HGR61   0.115        
ATOM C9   CG2R61 -0.115 
ATOM H9   HGR61   0.115  
ATOM C10  CG2R61  0.000     
BOND C CA CA HA1 CA HA2 CA N N CB CB HB1 CB HB2
BOND CB C4 C4 C3 C4 C5 C3 C2 C2 C1 C1 C10 C10 C9
BOND C9 C8 C8 C7 C7 C6 C6 C5 C3 H3 C2 H2 C5 C10
BOND C9 H9 C8 H8 C7 H7 C6 H6 C +N  C1 H1  
DOUBLE O  C     
IMPR   C  CA +N O

RESI NFN          0.0   ! FN00, Nfn    HG1   HD1
GROUP                   !               |    |
ATOM N    NTOID  -0.05  !      |       CG1--CD1
ATOM CA   CG321  -0.3   !      |      //     \\
ATOM HA1  HGA2    0.175 !      N-----CB       CE-HE 
ATOM HA2  HGA2    0.175 !      |      \       /
GROUP                   !      |       CG2==CD2 
ATOM CB   CG2R61  0.0   !      |        |    |
ATOM CG1  CG2R61 -0.115 !      |       HG2  HD2 
ATOM CG2  CG2R61 -0.115 !      |         
ATOM CD1  CG2R61 -0.115 !      |          
ATOM CD2  CG2R61 -0.115 !  HA1-CA-HA2 
ATOM CE   CG2R61 -0.115 !      |
ATOM HG1  HGR61   0.115 !    O=C
ATOM HG2  HGR61   0.115 !      |
ATOM HD1  HGR61   0.115 !      |   
ATOM HD2  HGR61   0.115 !       
ATOM HE   HGR61   0.115 !     
GROUP                   !
ATOM C    CG2O1   0.58  !
ATOM O    OG2D1  -0.58  ! 
BOND   N   CA  CA  C   CB CG2  N   CB  CG1 CD1
BOND   CA  HA1 CA  HA2 CE  HE  CE  CD2 CD2 HD2 
BOND   CG1 HG1 CG2 HG2 CD1 HD1 CD2 CG2 C   +N
DOUBLE O   C   CB  CG1 CD1 CE
IMPR C CA +N O

RESI NFP          0.0   ! FP00, Nfp
GROUP                   !
ATOM N    NTOID  -0.4   !                          HD1  HE1
ATOM CA   CG321  -0.5   !                           |    |
ATOM HA1  HGA2    0.3   !       |   HB1 HG1 HD3    CD1--CE1
ATOM HA2  HGA2    0.3   !       |   |   |    |    //     \\
GROUP                   !       N---CB--CG1--CD--CG       CZ-HZ 
ATOM CB   CG321  -0.2   !       |   |   |    |    \       /
ATOM HB1  HGA2    0.25  !       |   HB2 HG2 HD4    CD2==CE2 
ATOM HB2  HGA2    0.25  !   HA1-CA-HA2              |    |
GROUP                   !       |                  HD2  HE2    
ATOM CG1  CG321  -0.180 !       |
ATOM HG1  HGA2    0.090 !     O=C
ATOM HG2  HGA2    0.090 !       |
GROUP                   !       |
ATOM CD   CG321  -0.180        
ATOM HD3  HGA2    0.090        
ATOM HD4  HGA2    0.090        
GROUP                         
ATOM CG   CG2R61  0.000         
ATOM CD1  CG2R61 -0.115       
ATOM CD2  CG2R61 -0.115             
ATOM CE1  CG2R61 -0.115         
ATOM CE2  CG2R61 -0.115 
ATOM CZ   CG2R61 -0.115 
ATOM HD1  HGR61   0.115 
ATOM HD2  HGR61   0.115 
ATOM HE1  HGR61   0.115 
ATOM HE2  HGR61   0.115 
ATOM HZ   HGR61   0.115 
GROUP                   
ATOM C    CG2O1   0.58  
ATOM O    OG2D1  -0.58                    
BOND   N   CA   CA  C    CD  HD3  CG1 HG2 
BOND   CA  HA1  CA  HA2  CZ  HZ   CG1 CD 
BOND   CD1 HD1  CD2 HD2  CE1 HE1  CD  CG
BOND   CE2 HE2  CD1 CE1  CD  HD4  C   +N
BOND   CD2 CG   N   CB   CB  HB1  CG1 HG1
BOND   CB  HB2  CB  CG1  CZ  CE2 
DOUBLE O  C     CD1 CG   CZ  CE1  CE2 CD2 
IMPR C CA +N O

RESI NI           0.0   ! I000, Ni
GROUP                   !
ATOM N    NTOID  -0.3   !          HG1 HG2
ATOM CA   CG321  -0.35  !           | / 
ATOM HA1  HGA2    0.2   !     |     CG2--HG3
ATOM HA2  HGA2    0.2   !     |    /
GROUP                   !     N--CB-HB     HD1
ATOM CB   CG311   0.25  !     |    \       /
ATOM HB   HGA1    0.0   !     |     CG1--CD--HD2
GROUP                   !     |    / \     \	 
ATOM CG2  CG331  -0.270 !     |  HG4 HG5   HD3
ATOM HG1  HGA3    0.090 ! HA1-CA-HA2
ATOM HG2  HGA3    0.090 !     |
ATOM HG3  HGA3    0.090 !     |
ATOM CG1  CG321  -0.180 !     |
ATOM HG4  HGA2    0.090 !     |
ATOM HG5  HGA2    0.090 !   O=C  
ATOM CD   CG331  -0.270 !     |  
ATOM HD1  HGA3    0.090 !     |   
ATOM HD2  HGA3    0.090 !     
ATOM HD3  HGA3    0.090 !     
GROUP                   !     
ATOM C    CG2O1   0.58  !     
ATOM O    OG2D1  -0.58  ! 
BOND  CB  N    CG1 CB   CG2 CB   CD  CG1  CG2 HG3  C   +N
BOND  N   CA   C   CA   CA  HA1  CA  HA2  CD  HD1  CD  HD3   
BOND  CB  HB   CG1 HG4  CG1 HG5  CG2 HG1  CD  HD2  CG2 HG2
DOUBLE O  C 
IMPR C CA +N O

RESI NK           1.0   ! K000, Nk
GROUP                   !
ATOM N    NTOID  -0.45  !                      
ATOM CA   CG321  -0.35  !                  
ATOM HA1  HGA2    0.3   !      |   HB1 HG1 HD1 HE1   HZ1
ATOM HA2  HGA2    0.3   !      |    |   |   |   |   / 
GROUP                   !      N---CB--CG--CD--CE--NZ--HZ2 (+)
ATOM CB   CG321  -0.22  !      |    |   |   |   |   \
ATOM HB1  HGA2    0.21  !      |   HB2 HG2 HD2 HE2   HZ3
ATOM HB2  HGA2    0.21  !      |                  
GROUP                   !  HA1-CA-HA2                  
ATOM CG   CG321  -0.180 !      |
ATOM HG1  HGA2    0.090 !      |
ATOM HG2  HGA2    0.090 !    O=C
GROUP                   !      |    
ATOM CD   CG321  -0.180 !      |    
ATOM HD1  HGA2    0.090 !      
ATOM HD2  HGA2    0.090 !          
GROUP                   !         
ATOM CE   CG324   0.12  !      
ATOM HE1  HGA2    0.14  !  
ATOM HE2  HGA2    0.14  !
GROUP                   !
ATOM NZ   NG3P3  -0.294 !
ATOM HZ1  HGP2    0.298 !
ATOM HZ2  HGP2    0.298 !  
ATOM HZ3  HGP2    0.298 !
GROUP                   !     
ATOM C    CG2O1   0.58  !
ATOM O    OG2D1  -0.58  !     
BOND  CB  N    N   CA   CA  C   CA  HA1  CA  HA2  C  +N
BOND  CB  HB1  CB  CG   CB  HB2 CG  HG1  CG  HG2  CG  CD
BOND  CD  HD1  CD  HD2  CE  HE1 CE  HE2  NZ  HZ1  CE  CD
BOND  NZ  HZ2  NZ  HZ3  NZ  CE           
DOUBLE O  C 
IMPR C CA +N O

RESI NKE          1.0   ! KE00, Nke
GROUP                   !      
ATOM N    NTOID  -0.45  !      |   HB1 HG1    HD1
ATOM CA   CG321  -0.35  !      |   |   |     /
ATOM HA1  HGA2    0.3   !      N--CB---CG---ND-HD2 (+)
ATOM HA2  HGA2    0.3   !      |   |   |     \
GROUP                   !      |   HB2 HG2    HD3
ATOM CB   CG321  -0.22  !      |           
ATOM HB1  HGA2    0.21  !  HA1-CA-HA2   
ATOM HB2  HGA2    0.21  !      |           
GROUP                   !      |
ATOM CG   CG324   0.12  !    O=C   
ATOM HG1  HGA2    0.14  !      |    
ATOM HG2  HGA2    0.14  !      |
GROUP                   !
ATOM ND   NG3P3  -0.294 !             
ATOM HD1  HGP2    0.298 !      
ATOM HD2  HGP2    0.298 !      
ATOM HD3  HGP2    0.298 !      
GROUP                   !          
ATOM C    CG2O1   0.58  !           
ATOM O    OG2D1  -0.58  !      
BOND  CB  N    N   CA   CA  C   CG  ND   CA  HA1
BOND  CA  HA2  CB  HB1  CB  CG  CB  HB2  CG  HG1  
BOND  CG  HG2  ND  HD1  ND  HD2 ND  HD3  C   +N 
DOUBLE O  C 
IMPR C CA +N O

RESI KEQM         1.0   ! KEQM, Nkeqm       HE1 HE2
GROUP                   !                    | /
ATOM N    NTOID  -0.45  !      |   HB1 HG1   CE1-HE3 HE4
ATOM CA   CG321  -0.35  !      |   |   |  (+)/      / 
ATOM HA1  HGA2    0.3   !      N--CB---CG---ND----CE2--HE5
ATOM HA2  HGA2    0.3   !      |   |   |     \      \
GROUP                   !      |   HB2 HG2   CE3-HE7 HE6
ATOM CB   CG321  -0.22  !      |             | \
ATOM HB1  HGA2    0.21  !  HA1-CA-HA2       HE9 HE8
ATOM HB2  HGA2    0.21  !      |           
GROUP                   !      |
ATOM ND   NG3P0  -0.814 !    O=C        
ATOM CG   CG324   0.54  !      |   
ATOM HG1  HGP5    0.01  !      |  
ATOM HG2  HGP5    0.01  !          
GROUP                   ! 
ATOM CE1  CG334  -0.47  !      
ATOM HE1  HGP5    0.296 !     
ATOM HE2  HGP5    0.296 !
ATOM HE3  HGP5    0.296 !
GROUP                   !
ATOM CE2  CG334  -0.47  !
ATOM HE4  HGP5    0.296 ! 
ATOM HE5  HGP5    0.296 !  
ATOM HE6  HGP5    0.296 !  
GROUP                   !
ATOM CE3  CG334  -0.47  !
ATOM HE7  HGP5    0.296 !
ATOM HE8  HGP5    0.296 !
ATOM HE9  HGP5    0.296 !
GROUP                   !      
ATOM C    CG2O1   0.58  !        
ATOM O    OG2D1  -0.58  !             
BOND  ND  CE1  CE1 HE1   CE1 HE2  CE1 HE3   ND  CE2   CG  HG2
BOND  CE2 HE4  CE2 HE5   CE2 HE6  ND  CE3   CE3 HE7   CB  HB1
BOND  CE3 HE8  CE3 HE9   CB  N    N   CA    CA  C     CB  CG
BOND  CA  HA1  CA  HA2   ND CG    CB  HB2   CG  HG1   C   +N  
DOUBLE O C   
IMPR C CA +N O

RESI NL           0.0   ! L000, Nl
GROUP                   !     
ATOM N    NTOID  -0.45  !               HD1 HD2
ATOM CA   CG321  -0.35  !                | /
ATOM HA1  HGA2    0.3   !     |   HB1   CD1--HD3
ATOM HA2  HGA2    0.3   !     |   |    /
GROUP                   !     N--CB--CG-HG
ATOM CB   CG321  -0.22  !     |   |    \ 
ATOM HB1  HGA2    0.21  !     |   HB2   CD2--HD4
ATOM HB2  HGA2    0.21  !     |          | \
GROUP                   ! HA1-CA-HA2   HD6 HD5
ATOM CG   CG311  -0.090 !     |
ATOM HG   HGA1    0.090 !     |
GROUP                   !   O=C
ATOM CD1  CG331  -0.270 !     |   
ATOM HD1  HGA3    0.090 !     |    
ATOM HD2  HGA3    0.090 !     
ATOM HD3  HGA3    0.090 !         
GROUP                   !        
ATOM CD2  CG331  -0.270 !     
ATOM HD4  HGA3    0.090 ! 
ATOM HD5  HGA3    0.090 !     
ATOM HD6  HGA3    0.090 !           
GROUP                   !
ATOM C    CG2O1   0.58  !
ATOM O    OG2D1  -0.58  !
BOND  CB  N    CG  CB   CD1 CG  CD2 CG   N   CA   CD2 HD6
BOND  C   CA   CA  HA1  CG  HG  CA  HA2  CB  HB1  CD1 HD1
BOND  CB  HB2  CD1 HD2  CD1 HD3 CD2 HD4  CD2 HD5  C   +N
DOUBLE O  C
IMPR C CA +N O

RESI NAB          0.0   ! AB00 (or AP00 in early naming iterations), Nab
GROUP                   !      
ATOM N    NTOID  -0.45  !                       
ATOM CA   CG321  -0.35  !                    
ATOM HA1  HGA2    0.3   !      |   HB1 HG1 HD1   HE1    
ATOM HA2  HGA2    0.3   !      |    |   |   |    /       
GROUP                   !      N---CB--CG--CD--CE--HE2
ATOM CB   CG321  -0.22  !      |    |   |   |    \     
ATOM HB1  HGA2    0.21  !      |   HB2 HG2 HD2   HE3   
ATOM HB2  HGA2    0.21  !      |                  
GROUP                   !  HA1-CA-HA2                  
ATOM CG   CG321  -0.180 !      |
ATOM HG1  HGA2    0.090 !      |
ATOM HG2  HGA2    0.090 !    O=C
GROUP                   !      |  
ATOM CD   CG321  -0.180 !      |    
ATOM HD1  HGA2    0.090 !      
ATOM HD2  HGA2    0.090 !      
GROUP                   !      
ATOM CE   CG331  -0.270 !     
ATOM HE1  HGA3    0.090 ! 
ATOM HE2  HGA3    0.090 !      
ATOM HE3  HGA3    0.090 !     
GROUP                   !  
ATOM C    CG2O1   0.58  !
ATOM O    OG2D1  -0.58  ! 
BOND CE HE1 CE HE2 CE HE3 CE CD CD HD1 CD HD2 CD CG  CG HG1 CG HG2
BOND CG CB  CB HB1 CB HB2 CB N  N  CA  CA HA1 CA HA2 CA C   C  +N
DOUBLE O  C
IMPR C CA +N O

RESI NM           0.0   ! M000, Nm
GROUP                   !
ATOM N    NTOID  -0.45  !                       
ATOM CA   CG321  -0.35  !                     
ATOM HA1  HGA2    0.3   !      |   HB1 HG1     HE1 
ATOM HA2  HGA2    0.3   !      |   |   |       |   
GROUP                   !      N--CB--CG--SD--CE--HE2
ATOM CB   CG321  -0.22  !      |   |   |       |   
ATOM HB1  HGA2    0.21  !      |   HB2 HG2     HE3 
ATOM HB2  HGA2    0.21  !      |                  
GROUP                   !  HA2-CA-HA2                  
ATOM CG   CG321  -0.37  !      |
ATOM HG1  HGA2    0.23  !      |
ATOM HG2  HGA2    0.23  !    O=C
ATOM SD   SG311  -0.3   !      |   
GROUP                   !      |
ATOM CE   CG331  -0.36  !       
ATOM HE1  HGA3    0.19  !      
ATOM HE2  HGA3    0.19  !      
ATOM HE3  HGA3    0.19  !      
GROUP                   !      
ATOM C    CG2O1   0.58  !  
ATOM O    OG2D1  -0.58  !      
BOND  CB  N    CG  CB   SD CG   CE  SD   N   CA   C   +N
BOND  C   CA   CA  HA1  CG HG2  CA  HA2  CB  HB1  CE  HE3
BOND  CB  HB2  CG  HG1  CE HE1  CE  HE2  
DOUBLE O  C 
IMPR C CA +N O

RESI NN           0.0   ! N000, Nn
GROUP                   !
ATOM N    NTOID  -0.45  !               
ATOM CA   CG321  -0.35  !      
ATOM HA1  HGA2    0.3   !      |   HB1  OD1    HD1 (cis to OD1)
ATOM HA2  HGA2    0.3   !      |    |   ||    / 
GROUP                   !      N---CB---CG--ND2
ATOM CB   CG321   0.05  !      |    |         \
ATOM HB1  HGA2    0.05  !      |   HB2        HD2 (trans to OD1)
ATOM HB2  HGA2    0.05  !      |        
GROUP                   !  HA1-CA-HA2           
ATOM CG   CG2O1   0.60  !      |
ATOM OD1  OG2D1  -0.60  !      |
GROUP                   !    O=C
ATOM ND2  NG2S2  -0.66  !      |   
ATOM HD1  HGP1    0.4   !      |    
ATOM HD2  HGP1    0.31  !      
GROUP                   !      
ATOM C    CG2O1   0.58  !      
ATOM O    OG2D1  -0.58  !      
BOND HD1 ND2 HD2 ND2 ND2 CG  CG CB CB HB1 C +N
BOND N   CA  CA  HA1 CA  HA2 CA C  CB HB2 CB N 
DOUBLE O C CG OD1 
IMPR C CA +N O

RESI NQ           0.0   ! Q000, Nq
GROUP                   !      
ATOM N    NTOID  -0.45  !               
ATOM CA   CG321  -0.35  !           
ATOM HA1  HGA2    0.3   !      |   HB1 HG1 OE1   HE1 (cis to OE1)
ATOM HA2  HGA2    0.3   !      |   |   |   ||    /
GROUP                   !      N---CB--CG--CD--NE2
ATOM CB   CG321  -0.22  !      |   |   |         \
ATOM HB1  HGA2    0.21  !      |   HB2 HG2       HE2 (trans to OE1)
ATOM HB2  HGA2    0.21  !      |          
GROUP                   !  HA1-CA-HA2         
ATOM CG   CG321  -0.2   !      |
ATOM HG1  HGA2    0.1   !      |
ATOM HG2  HGA2    0.1   !    O=C
GROUP                   !      |   
ATOM CD   CG2O1   0.65  !      |    
ATOM OE1  OG2D1  -0.65  !      
GROUP                   !      
ATOM NE2  NG2S2  -0.68  !      
ATOM HE1  HGP1    0.35  !      
ATOM HE2  HGP1    0.33  ! 
GROUP                   !      
ATOM C    CG2O1   0.58  !     
ATOM O    OG2D1  -0.58  !     
BOND  HE1 NE2 HE2 NE2 NE2 CD  CD CG  CG CB  CB N   C +N 
BOND  N   CA  CA  C   CG  HG1 CG HG2 CB HB1 CB HB2 CA HA1 CA HA2 
DOUBLE O  C    CD  OE1   
IMPR C CA +N O

RESI NR           1.0   ! R000, Nr                    HH1
GROUP                   !                              |
ATOM N    NTOID  -0.45  !      |   HB1 HG1 HD1 HE     NH1-HH2
ATOM CA   CG321  -0.35  !      |    |   |   |   |    //(+)    
ATOM HA1  HGA2    0.3   !      N---CB--CG--CD--NE--CZ
ATOM HA2  HGA2    0.3   !      |    |   |   |        \
GROUP                   !      |   HB2 HG2 HD2        NH2-HH3
ATOM CB   CG321  -0.22  !      |                       |
ATOM HB1  HGA2    0.21  !      |                      HH4
ATOM HB2  HGA2    0.21  !      |                      
GROUP                   !  HA1-CA-HA2   
ATOM CG   CG321  -0.1   !      |
ATOM HG1  HGA2    0.16  !      |
ATOM HG2  HGA2    0.16  !    O=C
GROUP                   !      |   
ATOM CD   CG324  -0.15  !      |    
ATOM HD1  HGA2    0.15  !      
ATOM HD2  HGA2    0.15  !      
ATOM NE   NG2P1  -0.7   !      
ATOM HE   HGP2    0.44  !      
ATOM CZ   CG2N1   0.65  !  
GROUP                   !
ATOM NH1  NG2P1  -0.71  !      
ATOM HH1  HGP2    0.415 !     
ATOM HH2  HGP2    0.415 !
GROUP                   !
ATOM NH2  NG2P1  -0.71  !
ATOM HH3  HGP2    0.415 !
ATOM HH4  HGP2    0.415 !
GROUP                   !
ATOM C    CG2O1   0.58  ! 
ATOM O    OG2D1  -0.58  !       
BOND C CA CA HA1 CA HA2 CA N N CB CB HB1 CB HB2 CB CG CG HG1 CG HG2 CG CD  C +N
BOND CD HD1 CD HD2 CD NE NE HE NE CZ CZ NH2 NH2 HH3 NH2 HH4 NH1 HH1 NH1 HH2          
DOUBLE O  C    CZ NH1
IMPR C CA +N O

RESI NSE          0.0   ! SE00, Nse
GROUP                   !
ATOM N    NTOID  -0.45  !      |   HB1 HG1   
ATOM CA   CG321  -0.35  !      |   |   |
ATOM HA1  HGA2    0.3   !      N--CB---CG---OD
ATOM HA2  HGA2    0.3   !      |   |   |     \
GROUP                   !      |   HB2 HG2   HD1
ATOM CB   CG321  -0.22  !      |           
ATOM HB1  HGA2    0.21  !  HA1-CA-HA2   
ATOM HB2  HGA2    0.21  !      |           
GROUP                   !      |
ATOM OD   OG311  -0.69  !    O=C        
ATOM HD1  HGP1    0.5   !      |
GROUP                   !      |
ATOM CG   CG321  -0.05  !          
ATOM HG1  HGA2    0.12  !           
ATOM HG2  HGA2    0.12  !       
GROUP                   !       
ATOM C    CG2O1   0.58  !         
ATOM O    OG2D1  -0.58  !      
BOND  CB N     N   CA    CA  HA1  CG  CB   CG OD   OD HD1 CB HB2
BOND  C  CA    CA  HA2   CB  HB1  CG  HG1  CG HG2  C  +N
DOUBLE O  C  
IMPR C CA +N O

RESI NT           0.0   ! T000, Nt
GROUP                   !
ATOM N    NTOID  -0.3   !         
ATOM CA   CG321  -0.35  !      |     OG1--HG1
ATOM HA1  HGA2    0.2   !      |    /
ATOM HA2  HGA2    0.2   !      N---CB-HB
GROUP                   !      |    \
ATOM CB   CG311   0.31  !      |     CG2-HG2
ATOM HB   HGA1    0.22  !      |     / \
ATOM OG1  OG311  -0.68  !      |  HG4  HG3
ATOM HG1  HGP1    0.43  !  HA1-CA-HA2
GROUP                   !      |
ATOM CG2  CG331  -0.3   !      |
ATOM HG2  HGA3    0.09  !    O=C   
ATOM HG3  HGA3    0.09  !      |  
ATOM HG4  HGA3    0.09  !      |   
GROUP                   !      
ATOM C    CG2O1   0.58  !      
ATOM O    OG2D1  -0.58  !    
BOND  CB  N    OG1 CB   CG2 CB   N   CA   C   CA   CA HA1  C  +N
BOND  CA  HA2  CB  HB   OG1 HG1  CG2 HG2  CG2 HG3  CG2 HG4
DOUBLE O  C
IMPR C CA +N O

RESI NV           0.0   ! V000, Nv
GROUP                   !
ATOM N    NTOID  -0.3   !           HG1 HG2
ATOM CA   CG321  -0.35  !            | / 
ATOM HA1  HGA2    0.2   !      |     CG1--HG3
ATOM HA2  HGA2    0.2   !      |    /
GROUP                   !      N---CB-HB  
ATOM CB   CG311   0.25  !      |    \     
ATOM HB   HGA1    0.0   !      |     CG2--HG4
GROUP                   !      |    / \   
ATOM CG1  CG331  -0.270 !      | HG6 HG5
ATOM HG1  HGA3    0.090 !      |
ATOM HG2  HGA3    0.090 !  HA1-CA-HA2
ATOM HG3  HGA3    0.090 !      |
GROUP                   !      |
ATOM CG2  CG331  -0.270 !    O=C   
ATOM HG4  HGA3    0.090 !      |   
ATOM HG5  HGA3    0.090 !      |    
ATOM HG6  HGA3    0.090 !      
GROUP                   !      
ATOM C    CG2O1   0.58  !      
ATOM O    OG2D1  -0.58  !                  
BOND CB  N    CG1  CB    CG2 CB    C   CA    CG1 HG2   CG2 HG4 
BOND N   CA   CA   HA1   CA HA2    CB  HB    CG1 HG1   CG1 HG3   
BOND CG2 HG5  CG2  HG6   C   +N
DOUBLE O  C 
IMPR C CA +N O

RESI NW           0.0    ! W000, Nw
GROUP                    !
ATOM N    NTOID   -0.45  !                           HE3
ATOM CA   CG321   -0.5   !                            |
ATOM HA1  HGA2     0.3   !      |   HB1              CE3
ATOM HA2  HGA2     0.3   !      |   |               /  \\
GROUP                    !      N---CB-----CG-----CD2   CZ3-HZ3
ATOM CB   CG321   -0.15  !      |   |      ||     ||     |
ATOM HB1  HGA2     0.25  !      |   HB2    CD1    CE2   CH2-HH2
ATOM HB2  HGA2     0.25  !      |          /   \   / \  //
GROUP                    !  HA1-CA-HA2   HD1    NE1   CZ2
ATOM CG   CG2R51  -0.075 !      |                |     |
ATOM CD1  CG2R51   0.015 !      |               HE1   HZ2
ATOM HD1  HGR52    0.115 !    O=C        
ATOM NE1  NG2R51  -0.57  !      |   
ATOM HE1  HGP1     0.5   !      |    
ATOM CE2  CG2RC0   0.085 !      
ATOM CD2  CG2RC0  -0.07  !         
GROUP                    !     
ATOM CE3  CG2R61 -0.115  !
ATOM HE3  HGR61   0.115  !
GROUP                    !
ATOM CZ3  CG2R61 -0.115  !
ATOM HZ3  HGR61   0.115  !
GROUP                    !
ATOM CZ2  CG2R61 -0.115  !
ATOM HZ2  HGR61   0.115  !
GROUP                    !
ATOM CH2  CG2R61 -0.115  !
ATOM HH2  HGR61   0.115  !
GROUP                    !  
ATOM C    CG2O1   0.58   ! 
ATOM O    OG2D1  -0.58   ! 
BOND CB  N    CG  CB   CD2 CG   NE1 CD1   CZ2 CE2  CA  HA2  CH2 HH2 
BOND N   CA   C   CA   CA  HA1  CZ3 CH2   CD2 CE3  NE1 CE2  CZ3 HZ3
BOND CB  HB2  CD1 HD1  NE1 HE1  CE3 HE3   CZ2 HZ2  CB  HB1  C   +N
DOUBLE CD1 CG CE2 CD2 CZ3 CE3 CH2 CZ2  O  C
IMPR C CA +N O

RESI NWE          0.0   ! WE00, Nwe
GROUP                   !        
ATOM N    NTOID  -0.45  !                              HE3
ATOM CA   CG321  -0.5   !                               |
ATOM HA1  HGA2    0.3   !      |   HB1  HG1            CE3
ATOM HA2  HGA2    0.3   !      |   |    |              /  \\
GROUP                   !      N---CB---CG1---CG-----CD2   CZ3-HZ3
ATOM CB   CG321  -0.15  !      |   |    |     ||     ||     |
ATOM HB1  HGA2    0.25  !      |   HB2  HG2   CD1    CE2   CH2-HH2
ATOM HB2  HGA2    0.25  !      |             /   \   / \  //
GROUP                   !  HA1-CA-HA2      HD1    NE1   CZ2
ATOM CG   CG2R51 -0.03  !      |                   |     |
ATOM CD1  CG2R51  0.025 !      |                  HE1   HZ2
ATOM HD1  HGR52   0.115 !    O=C        
ATOM NE1  NG2R51 -0.63  !      |   
ATOM HE1  HGP1    0.43  !      |    
ATOM CE2  CG2RC0  0.11  !      
ATOM CD2  CG2RC0 -0.02  !      
GROUP                   !      
ATOM CG1  CG321  -0.18  !     
ATOM HG1  HGA2    0.09  ! 
ATOM HG2  HGA2    0.09  !      
GROUP                   !     
ATOM CE3  CG2R61 -0.115 !
ATOM HE3  HGR61   0.115 !
GROUP                   !
ATOM CZ3  CG2R61 -0.115 !
ATOM HZ3  HGR61   0.115 !
GROUP                   !
ATOM CZ2  CG2R61 -0.115 !
ATOM HZ2  HGR61   0.115 !
GROUP                   !
ATOM CH2  CG2R61 -0.115 !
ATOM HH2  HGR61   0.115 !
GROUP                   !  
ATOM C    CG2O1   0.58  ! 
ATOM O    OG2D1  -0.58  ! 
BOND C CA CA HA1 CA HA2 CA N N CB CB HB1 CB HB2 CB CG1 CG1 HG1 CG1 HG2 
BOND CG CD2 CD2 CE3 CZ3 CH2 CZ2 CE2 CE2 NE1 NE1 CD1 CE3 HE3 
BOND CZ2 HZ2 NE1 HE1 CD1 HD1 C +N  CZ3 HZ3 CH2 HH2 CG1 CG 
DOUBLE CD1 CG CE2 CD2 CZ3 CE3 CH2 CZ2  O  C 
IMPR C CA +N O

RESI NY           0.0   ! Y000, Ny
GROUP                   !
ATOM N    NTOID  -0.45  !                HD1  HE1    
ATOM CA   CG321  -0.5   !                 |    |   
ATOM HA1  HGA2    0.3   !       |   HB1  CD1--CE1
ATOM HA2  HGA2    0.3   !       |   |   //      \\
GROUP                   !       N---CB--CG      CZ--OH
ATOM CB   CG321  -0.15  !       |   |    \  __  /     \
ATOM HB1  HGA2    0.25  !       |   HB2  CD2--CE2     HH
ATOM HB2  HGA2    0.25  !       |         |    |  
GROUP                   !   HA1-CA-HA2    HD2  HE2   
ATOM CG   CG2R61 -0.02  !       |
GROUP                   !       |
ATOM CD1  CG2R61 -0.115 !     O=C
ATOM HD1  HGR61   0.115 !       |  
GROUP                   !       |   
ATOM CE1  CG2R61 -0.14  !       
ATOM HE1  HGR61   0.115 !       
GROUP                   !       
ATOM CZ   CG2R61 -0.08  !       
ATOM OH   OG311  -0.32  !   
ATOM HH   HGP1    0.47  !       
GROUP                   !         
ATOM CD2  CG2R61 -0.115 !
ATOM HD2  HGR61   0.115 !
GROUP                   ! 
ATOM CE2  CG2R61 -0.14  !
ATOM HE2  HGR61   0.115 !
GROUP                   !
ATOM C    CG2O1   0.58  !
ATOM O    OG2D1  -0.58  !
BOND C CA CA HA1 CA HA2 CA N N CB CB HB1 CB HB2 CB CG C +N OH HH 
BOND CD1 HD1 CD2 HD2 CE1 HE1 CE2 HE2 CD1 CE1 CD2 CG CZ CE2 CZ OH
DOUBLE O  C CD1 CG CZ CE1 CE2 CD2 
IMPR C CA +N O

PRES NTER         1.0  !      HP2  HB1
GROUP                  !    (+)|    |
ATOM CA   CG324  -0.1  !  HP1--N----CB--
ATOM HA1  HGA2    0.32 !       |    |
ATOM HA2  HGA2    0.32 !       |   HB2
GROUP                  !       |  
ATOM CB   CG324  -0.2  !   HA1-CA-HA2
ATOM HB1  HGA2    0.28 !       |
ATOM HB2  HGA2    0.28 !       |
GROUP                  !     O=C
ATOM NP   NG3P2  -0.5  !       |
ATOM HP1  HGP2    0.3  !       |
ATOM HP2  HGP2    0.3  !
GROUP                  !
ATOM C    CG2O1   0.5  !
ATOM O    OG2D1  -0.5  !
DELETE ATOM CA 
DELETE ATOM CB
DELETE ATOM HB1
DELETE ATOM HB2
DELETE ATOM HA1
DELETE ATOM HA2
DELETE ATOM N
DELETE ATOM C 
DELETE ATOM O
BOND CA HA1 CA HA2 CB HB1 CB HB2 CA C CB CG 
BOND CB NP  CA NP  NP HP1 NP HP2 C +N
DOUBLE C O
IMPR C CA +N O

PRES NTER2        1.0   !      HP2  HB1
GROUP                   !    (+)|    |
ATOM CA   CG324   0.25  !  HP1--N----CB--
ATOM HA1  HGA2    0.21  !       |    
ATOM HA2  HGA2    0.21  !       |  
GROUP                   !   HA1-CA-HA2
ATOM CB   CG314   0.2   !       |
ATOM HB   HGA1    0.23  !       |
GROUP                   !     O=C
ATOM NP   NG3P2  -0.6   !       |
ATOM HP1  HGP2    0.25  !      
ATOM HP2  HGP2    0.25  !     
GROUP                   !    
ATOM C    CG2O1   0.4   !
ATOM O    OG2D1  -0.4   !   
DELETE ATOM CA 
DELETE ATOM CB
DELETE ATOM HB
DELETE ATOM HA1
DELETE ATOM HA2
DELETE ATOM N
DELETE ATOM C 
DELETE ATOM O
BOND CA HA1 CA HA2 CB HB  CA C CB CG CB CG1
BOND CB NP  CA NP  NP HP1 NP HP2 C +N 
DOUBLE C O
IMPR C CA +N O

PRES ACE          0.00  ! Acetylated Terminus
GROUP                   !       |
ATOM  CY   CG2O1  0.530 !       N
ATOM  HY1  HGA3   0.09  !       |
ATOM  HY2  HGA3   0.09  !      CT1 = OT2
ATOM  HY3  HGA3   0.09  !       |
ATOM  OY   OG2D1 -0.530 !  HT5-CT2 -HT3
ATOM  CAY  CG331 -0.270 !       |
                        !      HT4

BOND CY N CAY HY3       
BOND CAY HY1 CAY HY2 CY CAY
DOUBLE CY OY
IMPR CY CAY N OY 

PRES CT2           0.00 ! amidated C-terminus           
GROUP                   ! use in generate statement     
ATOM C    CG2O1    0.58 !                               
ATOM O    OG2D1   -0.58 !     |                         
GROUP                   !   O=C
ATOM NT   NG2S2   -0.62 !     |
ATOM HT1  HGP1     0.32 !     NT
ATOM HT2  HGP1     0.30 !    / \
                        !  HT1 HT2 (HT1 is cis to O)
BOND C NT NT HT1 NT HT2
IMPR C NT CA O C CA NT O   
IMPR NT C HT1 HT2 NT C HT2 HT1

PRES CT3           0.00   !      |        
GROUP                     !    O=C  HT7
ATOM NY   NG2S0   -0.360  !      |   |
ATOM CT3  CG331   -0.090  !      |   |
ATOM HT4  HGA3     0.090  !      NY--CT5-HT8
ATOM HT5  HGA3     0.090  !      |   |
ATOM HT6  HGA3     0.090  !      |  HT9
ATOM CT5  CG331   -0.090  !      |
ATOM HT7  HGA3     0.090  ! HT4-CT3-HT5
ATOM HT8  HGA3     0.090  !      |
ATOM HT9  HGA3     0.090  !     HT6        
BOND NY  CT3 CT5  HT7  CT5 HT9
BOND CT5 HT8 CT5  NY   NY C
BOND CT3 HT4 CT3  HT5  CT3 HT6   
IMPR C CA NY O      

RESI ACN           0.000 ! C2H3N acetonitrile, kevo
GROUP
ATOM C1   CG331   -0.17
ATOM H11  HGA3     0.09
ATOM H12  HGA3     0.09
ATOM H13  HGA3     0.09
ATOM C2   CG1N1    0.36
ATOM N3   NG1T1   -0.46

BOND C1  C2  C2  N3
BOND C1  H11 C1  H12 C1  H13

IC   N3   C2   C1   H11  0.0000  179.90    0.00    0.00   0.0000
IC   C2   H11  *C1  H12  0.0000    0.00  120.00    0.00   0.0000
IC   C2   H11  *C1  H13  0.0000    0.00  240.00    0.00   0.0000

RESI TIP3          0.00  ! tip3p water model, generate using noangle nodihedral
GROUP                    !
ATOM OH2  OGTIP3  -0.834 !
ATOM H1   HGTIP3   0.417 !
ATOM H2   HGTIP3   0.417 ! 
BOND OH2 H1 OH2 H2 H1 H2 ! the last bond is needed for shake
ANGLE H1 OH2 H2          ! required

RESI ACN           0.000 ! C2H3N acetonitrile, kevo
GROUP
ATOM C1   CG331   -0.17
ATOM H11  HGA3     0.09
ATOM H12  HGA3     0.09
ATOM H13  HGA3     0.09
ATOM C2   CG1N1    0.36
ATOM N3   NG1T1   -0.46
BOND C1  C2  C2  N3
BOND C1  H11 C1  H12 C1  H13
IC   N3   C2   C1   H11  0.0000  179.90    0.00    0.00   0.0000
IC   C2   H11  *C1  H12  0.0000    0.00  120.00    0.00   0.0000
IC   C2   H11  *C1  H13  0.0000    0.00  240.00    0.00   0.0000

RESI SOD       1.00 ! Sodium Ion
GROUP   
ATOM SOD  SOD  1.00
PATCHING FIRST NONE LAST NONE   

RESI MG        2.00 ! Magnesium Ion
GROUP   
ATOM MG   MG   2.00
PATCHING FIRST NONE LAST NONE   

RESI POT       1.00 ! Potassium Ion
GROUP
ATOM POT   POT 1.00
PATCHING FIRST NONE LAST NONE

RESI CES       1.00 ! Cesium Ion
GROUP
ATOM CES  CES  1.00
PATCHING FIRST NONE LAST NONE

RESI CAL       2.00 ! Calcium Ion
GROUP
ATOM CAL  CAL  2.00
PATCHING FIRST NONE LAST NONE

RESI CLA      -1.00 ! Chloride Ion
GROUP
ATOM CLA  CLA -1.00
PATCHING FIRST NONE LAST NONE

END    
